# Supplementary material for: A Meta-Analysis of Self-Reported Achievement Goals and Nonself-Report Performance across Three Achievement Domains (Work, Sports, and Education)
Source: PLoS One. 2014 Apr 3;9(4):e93594. doi: 10.1371/journal.pone.0093594 (PMC3974764; doi:10.1371/journal.pone.0093594)
Supplement: Appendix S3 — (XLS) [file pone.0093594.s003.xls]

## Sheet: Studies overwiew
Appendix S3	Publ status: 1=published 2=unpublished	Study	Sample	Sample description (and measure of performance)	N total	Extracted effect: 1=PAP and perf 2=PAV and perf 3=MAP and perf 4=MAV and perf	Effect size: r	Nationality: 1=US/Canada 2=Europe 3=Asia 4=other	Age	Domain: 1=edu 2=work 3=sport	Type scale: 1=AGQ-3 2=AGQ-4 3=PALS 4=Duda 5=Roberts 6=AGQ-S 7=VandeWalle (work) 8=VandeWalle (edu) 9=other 10=Button	Percentage female
Harackiewicz JM, Durik AM, Barron KE, Linnenbrink-Garcia L, Tauer JM. (2008) The role of achievement goals in the development of interest: Reciprocal relations between achievement goals, interest, and performance. J Educ Psychol 100: 105-122.	1		1	Freshman students (GPA)	858	3	0.03	1	19	1	9	67.4
	1		1	Freshman students (GPA)	858	1	0.14	1	19	1	9	67.4
	1		1	Freshman students (GPA)	858	2	-0.09	1	19	1	9	67.4
Bell BS, Koslowski WJ. (2002) Goal orientation and ability: Interactive effects on self-efficacy, performance, and knowledge. J Appl Psychol 87: 497-505.	1		2	Undergraduates (task performance)	125	3	0.14	1	19.5	1	10	57.6
	1		2	Undergraduates (task performance)	125	1	-0.12	1	19.5	1	10	57.6
Button SB, Mathieu JE, Zajac DM. (1996) Goal orientation in organizational research: A conceptual and empirical foundation. Organ Behav Hum Decis Process 67: 26-48.	1	Study 1	3	Undergraduates (college GPA)	374	3	0.121	1	19	1	10	62.8
	1	Study 1	3	Undergraduates (college GPA)	374	1	-0.01	1	19	1	10	62.8
	1	Study 3	4	Undergraduates (college GPA)	409	3	0.25	1	22	1	10	54.5
	1	Study 3	4	Undergraduates (college GPA)	409	1	0.005	1	22	1	10	54.5
	1	Study 4	5	Undergraduates (college GPA)	443	3	0.182	1	19	1	10	60.2
	1	Study 4	5	Undergraduates (college GPA)	443	1	-0.004	1	19	1	10	60.2
Elliot AJ, Church MA. (1997) A hierarchical model of approach and avoidance achievement motivation. J Pers Soc Psychol 72: 218-232.	1		6	College students (graded performance)	178	1	0.294911	1	20	1	1	61.2
	1		6	College students (graded performance)	178	2	-0.288932	1	20	1	1	61.2
Elliot AJ, McGregor HA. (1999) Test anxiety and the hierarchical model of approach and avoidance achievement motivation. J Pers Soc Psychol 76: 628-644.	1	Study 1	7	College students (exam performance)	150	1	0.14	1	20	1	1	54.6
	1	Study 1	7	College students (exam performance)	150	2	-0.23	1	20	1	1	54.6
	1	Study 1	7	College students (exam performance)	150	3	0.13	1	20	1	1	54.6
	1	Study 2	8	College students (exam performance)	172	1	0.09	1	20	1	1	61.9
	1	Study 2	8	College students (exam performance)	172	2	-0.31	1	20	1	1	61.9
	1	Study 2	8	College students (exam performance)	172	3	0.04	1	20	1	1	61.9
Elliot AJ, McGregor HA, Gable S. (1999) Achievement goals, study strategies, and exam performance: A mediational analysis. J Educ Psychol 91: 549-563.	1	Study 1	9	College students (graded performance)	164	1	0.19	1	19	1	1	65.8
	1	Study 1	9	College students (graded performance)	164	2	-0.25	1	19	1	1	65.8
	1	Study 1	9	College students (graded performance)	164	3	0.17	1	19	1	1	65.8
	1	Study 2	10	College students (exam performance)	179	1	0.17	1	19	1	1	62
	1	Study 2	10	College students (exam performance)	179	2	-0.28	1	19	1	1	62
	1	Study 2	10	College students (exam performance)	179	3	0.08	1	19	1	1	62
Elliot AJ, McGregor HA. (2001) A 2 x 2 achievement goal framework. J Pers Soc Psychol 80: 501-519.	1	Study 3	11	College students (exam performance)	182	1	0.14	1	20	1	2	64.2
	1	Study 3	11	College students (exam performance)	182	2	-0.29	1	20	1	2	64.2
	1	Study 3	11	College students (exam performance)	182	3	0.11	1	20	1	2	64.2
	1	Study 3	11	College students (exam performance)	182	4	-0.08	1	20	1	2	64.2
Skaalvik EM. (1997) Self-enhancing and self-defeating ego orientation: Relations with task and avoidance orientation, achievement, self-perceptions, and anxiety. J Educ Psychol 89: 71-81.	1	Study 2	12	6th graders (math achievement)	434	1	0.18	2	13	1	9	not reported
	1	Study 2	12	7th graders (math achievement)	434	2	-0.22	2	13	1	9	not reported
	1	Study 2	12	8th graders (math achievement)	434	3	0.03	2	13	1	9	not reported
Tanaka A, Yamauchi H. (2001) A model for achievement motives, goal orientations, intrinsic interest, and academic achievement. Psychol Rep 88: 123-133.	1		13	10th and 11th graders (academic achievement)	292	3	0.22	3	17	1	1	100
	1		13	10th and 11th graders (academic achievement)	292	1	0.08	3	17	1	1	100
	1		13	10th and 11th graders (academic achievement)	292	2	0.11	3	17	1	1	100
Harackiewicz JM, Barron KE, Pintrich PR, Elliot AJ, Thrash TM. (2002) Revision of achievement goal theory: Necessary and illuminating. J Educ Psychol 94: 638-645.	1		14	Undergraduates (cumulative GPA)	471	3	0.05	1	20	1	9	67.9
	1		14	Undergraduates (cumulative GPA)	471	1	0.11	1	20	1	9	67.9
Eppler MA, Harju BL. (1997) Achievement motivation goals in relation to academic performance in traditional and nontraditional college students. Res High Educ 38: 557-573.	1		15	Undergraduates (GPA nontraditional students)	50	1	0.08	1	30	1	9	72
	1		15	Undergraduates (GPA traditional students)	212	1	0.13	1	19	1	9	75.9
	1		16	Undergraduates (GPA nontraditional students)	50	3	0.28	1	30	1	9	72
	1		16	Undergraduates (GPA traditional students)	212	3	0.3	1	19	1	9	75.9
Harackiewicz JM, Barron KE, Carter SM, Lehto AT, Elliot AJ. (1997) Predictors and consequences of achievement goals in the college classroom: Maintaining interest and making the grade. J Pers Soc Psychol 73: 1284-1295.	1		17	Undergraduates (final grade)	311	1	0.13	1	20	1	9	63.9
	1		17	Undergraduates (final grade)	311	3	-0.07	1	20	1	9	63.9
Chen G, Mathieu JE. (2008) Goal orientation dispositions and performance trajectories: The role of supplementary and complementary situational inducements. Organizational behavior and human decision processes 106: 21-38.	1		18	Undergraduates (subsequent performance on video game)	104	3	-0.07	1	20	1	10	50.9
	1		18	Undergraduates (subsequent performance on video game)	104	1	0.01	1	20	1	10	50.9
Fenollar P, Roman S, Cuestas PJ. (2007) University students' academic performance: An integrative conceptual framework and empirical analysis. Br J Educ Psychol 77: 873-891.	1		19	Undergraduates (academic performance)	553	3	0.11	2	21	1	3	60.2
	1		19	Undergraduates (academic performance)	533	1	0.06	2	21	1	3	60.2
	1		19	Undergraduates (academic performance)	533	2	-0.03	2	21	1	3	60.2
Wang M, Takeuchi R. (2007) The role of goal orientation during expatriation: A cross-sectional and longitudinal investigation. J Appl Psychol 92: 1437-1445.	1		20	Expatriates from a multinational manufacturing company (job performance)	148	3	0.26	4	37	2	2	12.6
	1		20	Expatriates from a multinational manufacturing company (job performance)	148	1	0.16	4	37	2	2	12.6
	1		20	Expatriates from a multinational manufacturing company (job performance)	148	2	-0.2	4	37	2	2	12.6
Witkow MR, Fuligni AJ. (2007) Achievement goals and daily school experiences among adolescents with Asian, Latino, and European American backgrounds. J Educ Psychol 99: 584-596.	1		21	9th graders (GPA)	171	1	0.24	1	16	1	2	52
	1		21	9th graders (GPA)	171	2	-0.03	1	16	1	2	52
	1		21	9th graders (GPA)	171	3	0.1	1	16	1	2	52
	1		21	9th graders (GPA)	171	4	-0.14	1	16	1	2	52
Davis W, Mero N, Goodman J. (2007) The interactive effects of goal orientation and accountability on task performance. Human Performance 20: 1-21.	1		22	Students in upper level management course (task performance)	135	3	-0.11	1	21.8	1	8	45.9
	1		22	Students in upper level management course (task performance)	135	1	0.03	1	21.8	1	8	45.9
	1		22	Students in upper level management course (task performance)	135	2	0.08	1	21.8	1	8	45.9
Pastor DA, Barron KE, Miller BJ, Davis SL. (2007) A latent profile analysis of college students' achievement goal orientation. Contemp Educ Psychol 32: 8-47.	1		23	College sophomores (semester GPA)	1868	3	0.15	1	20	1	2	61.3
	1		23	College sophomores (semester GPA)	1868	1	0.21	1	20	1	2	61.3
	1		23	College sophomores (semester GPA)	1868	2	-0.12	1	20	1	2	61.3
	1		23	College sophomores (semester GPA)	1868	4	-0.11	1	20	1	2	61.3
Fortunato VJ, Goldblatt AM. (2006) An examination of goal orientation profiles using cluster analysis and their relationships with dispositional characteristics and motivational response patterns. J Appl Soc Psychol 36: 2150-2183.	1		24	Undergraduates (exam score)	97	3	-0.01	1	20	1	8	78.3
	1		24	Undergraduates (exam score)	97	1	0.09	1	20	1	8	78.3
	1		24	Undergraduates (exam score)	97	2	0.09	1	20	1	8	78.3
Van Yperen NW. (2006) A novel approach to assessing achievement goals in the context of the 2 x 2 framework: Identifying distinct profiles of individuals with different dominant achievement goals. Person Soc Psychol Bull 32: 1432-1445.	1	Study 2	25	Science juniors and sophomores (graded performance)	279	2	-0.185865	2	21	1	2	43.7
Peterson SJ, Gerhardt MW, Rode JC. (2006) Hope, learning goals, and task performance. Pers Individ Dif 40: 1099-1109.	1		26	Undergraduate students (performance on anagram task)	212	3	0.18	1	20	1	10	51.4
Porath CL, Bateman TS. (2006) Self-regulation: From goal orientation to job performance. J Appl Psychol 91: 185-192.	1		27	Salespeople working from virtual offices for a large multinational (job performance)	88	3	0.28	4	37	2	7	44.3
	1		27	Salespeople working from virtual offices for a large multinational (job performance)	88	1	0.3	4	37	2	7	44.3
	1		27	Salespeople working from virtual offices for a large multinational (job performance)	88	2	-0.28	4	37	2	7	44.3
Senko C, Harackiewicz JM. (2005) Regulation of achievement goals: The role of competence feedback. J Educ Psychol 97: 320-336.	1	Study 1	28	Undergraduates (final exam)	166	3	0.04	1	19	1	9	62
	1	Study 1	28	Undergraduates (final exam)	166	1	0.14	1	19	1	9	62
	1	Study 1	28	Undergraduates (final exam)	166	2	-0.16	1	19	1	1	62
Shim S, Ryan A. (2005) Changes in self-efficacy, challenge avoidance, and intrinsic value in response to grades: The role of achievement goals. J Exp Educ 73: 333-349.	1		29	Undergraduates (overall grades)	361	3	0.01	1	19	1	3	not reported
	1		29	Undergraduates (overall grades)	361	1	0.1	1	19	1	3	not reported
	1		29	Undergraduates (overall grades)	361	2	-0.06	1	19	1	3	not reported
Dupeyrat C, Marine C. (2005) Implicit theories of intelligence, goal orientation, cognitive engagement, and achievement: A test of Dweck's model with returning to school adults. Contemp Educ Psychol 30: 43-59.	1		30	Returning students enrolled in a special one-year program (academic achievement)	76	3	0.3	2	31	1	9	59.2
	1		30	Returning students enrolled in a special one-year program (academic achievement)	76	1	0.13	2	31	1	9	59.2
Breland BT, Donovan JJ. (2005) The role of state goal orientation in the goal establishment process. Human Performance 18: 23-53.	1	Study 1	31	Undergraduates (exam performance)	101	3	0.27	1	19	1	10	not reported
	1	Study 1	31	Undergraduates (exam performance)	101	1	0.09	1	19	1	10	not reported
	1	Study 2	32	Undergraduates (task performance)	155	3	-0.07	1	19	1	10	not reported
	1	Study 2	32	Undergraduates (task performance)	155	1	0.004	1	19	1	10	not reported
Cron WL, Slocum JWJ, VandeWalle D, Fu Q. (2005) The role of goal orientation on negative emotions and goal setting when initial performance falls short of one's performance goal. Hum Perform 18: 55-80.	1		33	Junior and senior level undergraduate students enrolled in a required business course (exam performance)	95	3	0.32	1	20	1	8	not reported
	1		33	Junior and senior level undergraduate students enrolled in a required business course (exam performance)	95	2	-0.17	1	20	1	8	not reported
	1		33	Junior and senior level undergraduate students enrolled in a required business course (exam performance)	95	1	0.01	1	20	1	8	not reported
Vansteenkiste M, Simons J, Lens W, Soenens, Matos L, et al. (2004) Less is sometimes more: Goal content matters. J Educ Psychol 96: 755-764.	1		34	First year female students enrolled at a belgian teacher training college to become preschool teachers (test performance)	245	3	0.41	2	20	1	3	100
	1		34	First year female students enrolled at a belgian teacher training college to become preschool teachers (test performance)	245	1	-0.33	2	20	1	3	100
	1		34	First year female students enrolled at a belgian teacher training college to become preschool teachers (test performance)	245	2	-0.18	2	20	1	3	100
Diefendorff JM. (2004) Examination of the roles of action-state orientation and goal orientation in goal-setting and performance process. Hum Perform 17: 375-395.	1		35	Participants from two undergraduate statistics classes (test performance)	105	3	0.04	1	20.5	1	10	70.4
	1		35	Participants from two undergraduate statistics classes (test performance)	105	1	0.08	1	20.5	1	10	70.4
Seegers G, Van Putten CM, Vermeer HJ. (2004) Effects of causal attributions following mathematics tasks on student cognition about a subsequent task. J Exp Educ 72: 307-328.	1		36	6th graders (math test performance)	541	3	0.1	2	11	1	9	50.4
	1		36	6th graders (math test performance)	541	1	0.1	2	11	1	9	50.4
	1		36	6th graders (math test performance)	541	2	-0.21	2	11	1	9	50.4
Seegers G, Van Putten CM, De Brabander CJ. (2002) Goal orientation, perceived task outcome and task demands in mathematics tasks: Effects od students' attitude in actual task setting. Br J of Educ Psychol 72: 365-384.	1		37	Primary education students (math test performance)	345	2	-0.12	2	11	1	9	48.11
Day EA, Radosevich DJ, Chasteen CS. (2003) Construct- and criterion-related validity of four commonly used goal orientation instruments. Contemp Educ Psychol 28: 434-464.	1		38	Psychology students (test performance)	384	3	0.22	1	19	1	9	55.2
	1		38	Psychology students (test performance)	384	1	0.1	1	19	1	9	55.2
	1		38	Psychology students (test performance)	384	2	-0.06	1	19	1	9	55.2
Janssen O, Van Yperen NW. (2004) Employees' goal orientations, the quality of leader-member exchange, and the outcomes of job performance and job satisfaction. Acad Manage J 47: 368-384.	1		39	Dutch workers in an energy company (job performance)	170	3	0.21	2	44	2	4	25
	1		39	Dutch workers in an energy company (job performance)	170	1	0.03	2	44	2	4	25
Wolters CA. (2004) Advancing achievement goal theory: Using goal structures and goal orientations to predict students' motivation, cognition, and achievement. J Educ Psychol 96: 236-250.	1		40	Participants from one of the two junior high schools that served a suburban district, from 38 separate mathematics classes covering six courses instructed by eight teachers (course grade)	525	3	0.34	1	13	1	3	52
	1		40	Participants from one of the two junior high schools that served a suburban district, from 38 separate mathematics classes covering six courses instructed by eight teachers (course grade)	525	1	0.23	1	13	1	3	52
	1		40	Participants from one of the two junior high schools that served a suburban district, from 38 separate mathematics classes covering six courses instructed by eight teachers (course grade)	525	2	-0.13	1	13	1	3	52
Urdan T. (2004) Predictors of academic self-handicapping and achievement: Examining achievement goals, classroom goal structures, and culture. J Educ Psychol 96: 251-264.	1		41	High-school students (grades English course)	675	1	0.09	1	15	1	3	53
Chen G, Gully SM, Eden D. (2004) General self-efficacy and self-esteem: Toward theoretical and empirical distinction between correlated self-evaluations. J Organ Behav 25: 375-395.	1		42	Undergraduates (exam performance)	259	3	0.13	1	23	1	8	77
Jagacinski CM, Madden JL, Reider MH. (2001) The impact of situational and dispositional achievement goals on performance. Hum Perform 14: 321-337.	1		43	Freshman students (brainstorming task performance)	382	3	0.08	1	19	1	4	39
	1		43	Freshman students (brainstorming task performance)	382	1	0.06	1	19	1	4	39
Church MA, Elliot AJ, Gable SL. (2001) Perceptions of classroom environment, achievement goals, and achievement outcomes. J Educ Psychol 93: 43-54.	1	Study 2	44	Undergraduates in a chemistry course (graded performance)	297	3	0.18	1	19	1	1	65
	1	Study 2	44	Undergraduates in a chemistry course (graded performance)	297	1	0.11	1	19	1	1	65
	1	Study 2	44	Undergraduates in a chemistry course (graded performance)	297	2	-0.27	1	19	1	1	65
Senko C, Miles KM. (2008) Pursuing their own learning agenda: How mastery-oriented students jeopardize their class performance. Contemp Educ Psychol 33: 561-583.	1		45	Undergraduates in introductory psychology (final grade)	260	1	0.21	1	19	1	1	54
	1		45	Undergraduates in introductory psychology (final grade)	260	2	0.03	1	19	1	1	54
	1		45	Undergraduates in introductory psychology (final grade)	260	3	-0.1	1	19	1	1	54
Potosky D, Ramakrishna HV. (2002) The moderating role of updating climate perceptions in the relationship between goal orientation, self-efficacy, and job performance. Hum Perform 15: 275-297.	1		46	Professionals employed by a large software company located in the metropolitan northeastern United States (performance rating)	163	3	0.13	1	38	2	10	43
	1		46	Professionals employed by a large software company located in the metropolitan northeastern United States (performance rating)	163	1	-0.05	1	38	2	10	43
Chen G, Gully SM, Whiteman JA, Kilcullen RN. (2000) Examination of relationships among trait-like individual differences, state-like individual differences, and learning performance. J Appl Psychol 85: 835-847.	1	Study 1	47	Undergraduates (exam performance)	133	3	0.05	1	22	1	10	78
	1	Study 1	47	Undergraduates (exam performance)	133	1	-0.06	1	22	1	10	78
	1	Study 2	48	Undergraduates (exam performance)	124	3	0.15	1	23	1	8	78
	1	Study 2	48	Undergraduates (exam performance)	124	1	-0.04	1	23	1	8	78
Brett JF, VandeWalle D. (1999) Goal orientation and goal content as predictors of performance in a training program. J Appl Psychol 84: 863-873.	1		49	Students enrolled in MBA program (performance on final presentation)	262	3	0.1	1	28	1	8	not reported
	1		49	Students enrolled in MBA program (performance on final presentation)	262	1	0.09	1	28	1	8	not reported
	1		49	Students enrolled in MBA program (performance on final presentation)	262	2	-0.1	1	28	1	8	not reported
Van Yperen NW, Duda JL. (1999) Goal orientations, beliefs about success, and performance improvement among young elite Dutch soccer players. Scand J Med Sci Sports 9: 358-364.	1		50	Male soccer players from 5 soccer schools in The Netherlands (playing soccer during practice)	75	3	0.08	2	16	3	4	0
	1		50	Male soccer players from 5 soccer schools in The Netherlands (playing soccer during practice)	75	1	0.04	2	16	3	4	0
VandeWalle D, Brown SP, Cron WL, Slocum JWJ. (1999) The influence of goal orientation and self-regulation tactics on sales performance: A longitudinal field test. J Appl Psychol 84: 249-259.	1		51	Salespersons of a medical supplies distributor (sales performance)	167	3	0.33	1	38	2	7	16
	1		51	Salespersons of a medical supplies distributor (sales performance)	167	1	0.01	1	38	2	7	16
Barron KE, Harackiewicz JM. (2001) Achievement goals and optimal motivation: Testing multiple goal models. J Pers Soc Psychol 80: 706-722.	1	Study 1	52	Undergraduates (problem solving)	166	3	-0.04	1	20	1	9	52
	1	Study 1	52	Undergraduates (problem solving)	166	1	0.23	1	20	1	9	52
VandeWalle D, Cron WL, Slocum JW. (2001) The role of goal orientation following performance feedback. J Appl Psychol 86: 629-640.	1		53	Undergraduates (exam performance)	95	3	0.24	1	21	1	8	not reported
	1		53	Undergraduates (exam performance)	95	1	0.15	1	21	1	8	not reported
	1		53	Undergraduates (exam performance)	95	2	-0.19	1	21	1	8	not reported
Greene BA, Miller RB. (1996) Influences on achievement: Goals, perceived ability, and cognitive engagement. Contemp Educ Psychol 21: 181-192.	1		54	Students enrolled in an educational Psychology class (midterm exam)	104	3	0.06	1	20	1	9	75
	1		54	Students enrolled in an educational Psychology class (midterm exam)	104	1	-0.03	1	20	1	9	75
Klein HJ, Noe RA, Wang CW. (2006) Motivation to learn and course outcomes: The impact of delivery mode, learning goal orientation, and perceived barriers and enablers. Person Psychol 59: 665-702.	1		55	Undergraduates (course grade)	600	3	0.16	1	23	1	8	56
Fisher SL, Ford JK. (1998) Differential effects of learner effort and goal orientation on two learning outcomes. Person Psychol 51: 397-420.	1		56	Undergraduates (learning outcome)	121	3	0.21	1	20	1	10	not reported
	1		56	Undergraduates (learning outcome)	121	1	-0.26	1	20	1	10	not reported
Hall HK, Kerr AW, Kozub SA, Finnie SB. (2007) Motivational antecedents of obligatory exercise: The influence of achievement goals and multidimensional perfectionism. Psychol Sport Exerc 8: 297-316.	1		57	Middle distance runners recruited from clubs in England and Scotland (running performance)	246	3	0.22	2	34	3	4	32.5
	1		57	Middle distance runners recruited from clubs in England and Scotland (running performance)	246	1	0.38	2	34	3	4	32.5
Bois JE, Sarrazin PG, Southon J, Boiche JCS. (2009) Psychological characteristics and their relation to performance in professional golfers. The Sport Psychologist 23: 252-270.	1		58	Male professional golfers (tournament ranking)	41	4	0.17	2	28	3	6	0
	1		58	Male professional golfers (tournament ranking)	41	2	0.27	2	28	3	6	0
	1		58	Male professional golfers (tournament ranking)	41	1	-0.38	2	28	3	6	0
Cervelló E, Rosa FJS, Calvo TG, Jiménez R, Iglesias D. (2007) Young tennis players' competitive task involvement and performance: The role of goal orientation, contextual motivational climate, and coach-initiated motivational climate. J Appl Sport Psychol 19: 304-321.	1		59	Players in a pre-elite tennis program in Spain (performance rated by coach)	151	3	0.03	2	14	3	5	35.7
	1		59	Players in a pre-elite tennis program in Spain (performance rated by coach)	151	1	0.16	2	14	3	5	35.7
Alao S, Guthrie JT. (1999) Predicting conceptual understanding with cognitive and motivational variables. Journal of Educational Research 92: 243-254.	1		60	5th graders (score on final exam)	72	3	0.34	1	11	1	9	42
Cury F, Elliot AJ, Da Fonseca D, Moller AC. (2006) The social-cognitive model of achievement motivation and the 2x2 achievement goal framework. J Pers Soc Psychol 90: 666-679.	1	Study 1	61	Students (math grades in second semester)	463	3	0.15	2	13	1	2	47
	1	Study 1	61	Students (math grades in second semester)	463	1	0.28	2	13	1	2	47
	1	Study 1	61	Students (math grades in second semester)	463	4	0.01	2	13	1	2	47
	1	Study 1	61	Students (math grades in second semester)	463	2	-0.27	2	13	1	2	47
Leach CW, Queirolo SS, DeVoe S, Chemers M. (2003) Choosing letter grade evaluation: The interaction of students' achievement goals and self-efficacy. Contemp Educ Psychol 28: 495-509.	1		62	College freshmen (semester GPA)	544	3	0.1	1	19	1	1	67
	1		62	College freshmen (semester GPA)	544	1	0.01	1	19	1	1	67
Harackiewicz JM, Barron KE, Tauer JM, Carter SM, Elliot AJ. (2000) Short-term and long-term consequences of achievement goals: Predicting interest and performance over time. J Educ Psychol 92: 316-330.	1		63	Undergraduate students (final grade)	302	3	0.03	1	19	1	9	66
	1		63	Undergraduate students (final grade)	302	1	0.14	1	19	1	9	66
Lee FK, Sheldon KM, Turban DB. (2003) Personality and the goal-striving process: The influence of achievement goal patterns, goal level, and mental focus on performance and enjoyment. J Appl Psychol 88: 256-265.	1		64	Undergraduates in management course (final exam grade)	284	1	0.04	1	20	1	1	42
	1		64	Undergraduates in management course (final exam grade)	284	2	-0.22	1	20	1	1	42
	1		64	Undergraduates in management course (final exam grade)	284	3	0.04	1	20	1	1	42
Meece JL, Blumenfeld PC, Hoyle RH. (1988) Students' goal orientations and cognitive engagement in classroom activities. J Educ Psychol 80: 514-523.	1		65	5th and 6th graders (standardized class achievement)	275	3	0.03	1	12	1	9	not reported
	1		65	5th and 6th graders (standardized class achievement)	275	1	-0.19	1	12	1	9	not reported
Newman RS. (1998) Students' help seeking during problem solving: Influences of personal and contextual achievement goals. J Educ Psychol 90: 644-658.	1		66	4th and 5th graders (math test scores)	78	3	0.26	1	10	1	9	48
	1		66	4th and 5th graders (math test scores)	78	1	-0.29	1	10	1	9	48
Ntoumanis N, Thogersen-Ntoumani C, Smith AL. (2009) Achievement goals, self-handicapping, and performance: A 2 x 2 achievement goal perspective. J Sports Sci 27: 1471-1482.	1		67	College freshmen (darts performance)	138	3	0.21	2	19	3	6	63
	1		67	College freshmen (darts performance)	138	4	0.06	2	19	3	6	63
	1		67	College freshmen (darts performance)	138	1	0.26	2	19	3	6	63
	1		67	College freshmen (darts performance)	138	2	0.04	2	19	3	6	63
Thomas JA, Barron KE. (2006) A test of multiple achievement goal benefits in physical education activities. J Appl Sport Psychol 18: 114-135.	1		68	College students (final course grade)	234	3	0.05	1	18	1	4	59
	1		68	College students (final course grade)	234	1	0.05	1	18	1	4	59
Barron KE, Harackiewicz JM. (2003) Revisiting the benefits of performance-approach goals in the college classroom: Exploring the role of goals in advanced college courses. Int J Educ Research 39: 357-374.	1		69	College students (final course grade)	68	3	0.02	1	20	1	9	68
	1		69	College students (final course grade)	68	1	0.17	1	20	1	9	68
Bouffard T, Boisvert J, Vezeau C, Larouche C. (1995) The impact of goal orientation on self-regulation and performance among college students. Br J Educ Psychol 65: 317-329.	1		70	College students (final course grade)	702	3	0.17	1	18	1	9	0
	1		70	College students (final course grade)	702	1	0.16	1	18	1	9	0
Eppler MA, Crasen-Plentl C, Harju BL. (2000) Achievement goals, failure attributions, and academic performance in nontraditional and traditional college students. J Soc Behav Pers 15: 353-372.	1		71	Undergraduate students (average GPA)	153	3	0.18	1	23	1	9	71
	1		71	Undergraduate students (average GPA)	153	1	0.18	1	23	1	9	71
Shih SS. (2005) Taiwanese sixth graders' achievement goals and their motivation, strategy use, and grades: An examination of the multiple goal perspective. Elem Sch J 106: 39-58.	1		72	6th graders (semester grade)	242	3	0.28	3	11	1	1	50
	1		72	6th graders (semester grade)	242	1	0.21	3	11	1	1	50
	1		72	6th graders (semester grade)	242	2	-0.06	3	11	1	1	50
Sideridis GD. (2005) Performance approach-avoidance motivation and planned behavior theory: Model stability with Greek students with and without learning disabilities. Reading & Writing Quarterly 21: 331-359.	1	Study 1	73	5th and 6th graders (math test achievement)	309	1	-0.07	2	11	1	1	50
	1	Study 1	73	5th and 6th graders (math test achievement)	309	2	-0.18	2	11	1	1	50
	1	Study 2	74	5th and 6th graders (math test achievement)	116	3	0.11	2	10	1	1	50
	1	Study 2	74	5th and 6th graders (math test achievement)	116	1	0.16	2	10	1	1	50
	1	Study 2	74	5th and 6th graders (math test achievement)	116	2	-0.04	2	10	1	1	50
Zusho A, Pintrich PR. (2003) Skill and will: The role of motivation and cognition in the learning of college chemistry. Int J Sci Educ 25: 1081-1094.	1		75	College students (quiz score)	458	1	0.03	1	20	1	3	53
	1		75	College students (quiz score)	458	3	0.18	1	20	1	3	53
Zusho A, Pintrich PR, Cortina KS. (2005) Motives, goals, and adaptive patterns of performance in Asian American and Anglo American students. Learn Individ Dif 15: 141-158.	1		76	Freshmen (math test)	98	3	0.18	1	19	1	3	58
	1		76	Freshmen (math test)	98	1	0.2	1	19	1	3	58
	1		76	Freshmen (math test)	98	2	-0.06	1	19	1	3	58
	1		77	Freshmen (math test)	105	3	0.11	1	19	1	3	56
	1		77	Freshmen (math test)	105	1	0.11	1	19	1	3	56
	1		77	Freshmen (math test)	105	2	-0.17	1	19	1	3	56
Bong M. (2009) Age-related differences in achievement goal differentiation. J Educ Psychol 101: 879-896.	1		78	Elementary school students from Korea (math performance lower elementary)	214	1	0.11	3	7	1	3	48
	1		78	Elementary school students from Korea (math performance lower elementary)	214	2	0.04	3	7	1	3	48
	1		78	Elementary school students from Korea (math performance lower elementary)	214	3	0.08	3	7	1	3	48
	1		78	Elementary school students from Korea (math performance lower elementary)	214	4	0.07	3	7	1	3	48
	1		79	Elementary school students from Korea (math performance middle elementary)	206	1	0.12	3	8	1	3	48
	1		79	Elementary school students from Korea (math performance middle elementary)	206	2	-0.14	3	8	1	3	48
	1		79	Elementary school students from Korea (math performance middle elementary)	206	3	0.18	3	8	1	3	48
	1		79	Elementary school students from Korea (math performance middle elementary)	206	4	-0.21	3	8	1	3	48
	1		80	Elementary school students from Korea (math performance upper elementary)	227	1	0.23	3	10	1	3	48
	1		80	Elementary school students from Korea (math performance upper elementary)	227	2	-0.18	3	10	1	3	48
	1		80	Elementary school students from Korea (math performance upper elementary)	227	3	0.32	3	10	1	3	48
	1		80	Elementary school students from Korea (math performance upper elementary)	227	4	-0.1	3	10	1	3	48
	1		81	Middle school students from Korea (math performance)	500	1	0.24	3	13	1	3	51
	1		81	Middle school students from Korea (math performance)	500	2	-0.16	3	13	1	3	51
	1		81	Middle school students from Korea (math performance)	500	3	0.37	3	13	1	3	51
	1		81	Middle school students from Korea (math performance)	500	4	-0.06	3	13	1	3	51
Hulleman CS, Durik AM, Schweigert SA, Harackiewicz JM. (2008) Task values, achievement goals, and interest: An integrative analysis. J Educ Psychol 100: 398-416.	1	Study 1	82	Freshmen (final grade Psychology course)	663	3	0.04	1	19	1	9	67
	1	Study 1	82	Freshmen (final grade Psychology course)	663	1	0.17	1	19	1	9	67
	1	Study 2	83	Boys from a summer football camp for high school (coach rating of performance)	198	3	0.04	1	16	3	6	0
	1	Study 2	83	Boys from a summer football camp for high school (coach rating of performance)	198	1	0.19	1	16	3	6	0
Baranik LE, Barron KE, Finney SJ. (2010) Examining specific versus general measures of achievement goals. Hum Perform 23: 155-172.	1		84	University students (final grade Psychology course)	273	3	0.05	1	19	1	2	64
	1		84	University students (final grade Psychology course)	273	4	-0.15	1	19	1	2	64
	1		84	University students (final grade Psychology course)	273	1	0.06	1	19	1	2	64
	1		84	University students (final grade Psychology course)	273	2	-0.2	1	19	1	2	64
Barron KE, Finney SJ, Davis SL, Owen KM. (2003) Achievement goal pursuit: Are different goals activated and more beneficial in different types of academic situations? Paper presented at the annual meeting of the American Educational Research Association, Chicago, Illinois.	2		85	Undergraduates (final grade Psychology course)	1213	1	0.17	1	19	1	2	67
Hafsteinsson LG. (2005) The interactive effects of achievement goals and task complexity on effort, mental focus, and enjoyment. Dissertation Abstracts International, Section B: Sciences and Engineering 65: 375.	2		86	College students (performance on puzzle task)	347	3	0.02	1	20	1	1	not reported
	2		86	College students (performance on puzzle task)	347	1	-0.02	1	20	1	1	not reported
	2		86	College students (performance on puzzle task)	347	2	0.07	1	20	1	1	not reported
Hsieh PH, Cho Y, Liu M, Schallert DL. (2008) Examining the interplay between middle school students' achievement goals and self-efficacy in technology-enhanced learning environment. American Secondary Education Journal 36: 33-50.	1		87	6th graders (multiple choice task)	549	3	0.19	1	12	1	1	49
	1		87	6th graders (multiple choice task)	549	1	0.01	1	12	1	1	49
	1		87	6th graders (multiple choice task)	549	2	-0.13	1	12	1	1	49
Stoeber J, Uphill MA, Hotham S. (2009) Predicting race performance in triathlon: The role of perfectionism, achievement goals, and personal goal setting. J Sport Exercise Psychol 31: 211-245.	1	Study 1	88	Athletes recruited from a Half-Ironman triathlon in South England (race performance in minutes)	112	1	0.35	2	36	3	6	22
	1	Study 1	88	Athletes recruited from a Half-Ironman triathlon in South England (race performance in minutes)	112	2	-0.13	2	36	3	6	22
	1	Study 1	88	Athletes recruited from a Half-Ironman triathlon in South England (race performance in minutes)	112	3	0.28	2	36	3	6	22
	1	Study 1	88	Athletes recruited from a Half-Ironman triathlon in South England (race performance in minutes)	112	4	0.11	2	36	3	6	22
	1	Study 2	89	Athletes recruited from 2 Olympic distance triathlons in England (race performance in minutes)	321	1	0.35	2	37	3	6	17
	1	Study 2	89	Athletes recruited from 2 Olympic distance triathlons in England (race performance in minutes)	321	2	-0.17	2	37	3	6	17
	1	Study 2	89	Athletes recruited from 2 Olympic distance triathlons in England (race performance in minutes)	321	3	0.17	2	37	3	6	17
	1	Study 2	89	Athletes recruited from 2 Olympic distance triathlons in England (race performance in minutes)	321	4	0	2	37	3	6	17
Herman P, Gomez LM, Tester K. (2005) Mastery goals in middle grades science classrooms: Are they really related to achievement? Poster presented at the annual meeting of the American Educational Research Association, Montreal, Quebec, Canada.	2		90	7th graders (science achievement test)	578	3	-0.07	1	13	1	3	49
	2		90	7th graders (science achievement test)	578	1	-0.13	1	13	1	3	49
	2		90	7th graders (science achievement test)	578	2	-0.12	1	13	1	3	49
Horvath M, Scheu CR, DeShon RP. (2004) The effects of domain specificity on the measurement and predictive equivalence of goal orientation. Poster presented at the annual meeting of the Society for Industrial and Organizational Psychology, Chicago, Illinois.	2		91	Undergraduates (final GPA)	584	3	0.04	1	20	1	9	78
	2		91	Undergraduates (final GPA)	584	1	0.04	1	20	1	9	78
	2		91	Undergraduates (final GPA)	584	2	-0.03	1	20	1	9	78
Hulleman CS, Trinastic JP, McColley C, Harackiewicz JM. (2006) Approach and avoidance mastery goals in a learning context. Paper presented at the annual meeting of the American Educational Research Association, San Francisco, California.	2	Study 1	92	Undergraduate Psychology students (score on multiple-choice test)	188	1	0.18	1	19	1	2	52
	2	Study 1	92	Undergraduate Psychology students (score on multiple-choice test)	188	2	-0.08	1	19	1	2	52
	2	Study 1	92	Undergraduate Psychology students (score on multiple-choice test)	188	3	0.16	1	19	1	2	52
	2	Study 1	92	Undergraduate Psychology students (score on multiple-choice test)	188	4	-0.29	1	19	1	2	52
Jagacinski CM, Boe JL. (2002) Does perceived ability moderate the relationship between goal orientations and grades in college? Poster presented at the meeting of the American Educational Research Association, New Orleans, Louisiana.	2		93	Introductory Psychology students (final exam grade)	287	1	0.13	1	19	1	1	45
	2		93	Introductory Psychology students (final exam grade)	287	2	-0.24	1	19	1	1	45
	2		93	Introductory Psychology students (final exam grade)	287	3	0.18	1	19	1	1	45
Jagacinski CM, Kumar S, Boe JL. (2003) The 2 x 2 structure of the achievement goal orientations: Application in the college classroom. Poster presented at the annual meeting of the American Educational Research Association, Chicago, Illinois.	2		94	Students participating for partial fulfillment of course requirement (final exam grade)	88	1	0.31	1	19	1	2	42
	2		94	Students participating for partial fulfillment of course requirement (final exam grade)	88	2	-0.24	1	19	1	2	42
	2		94	Students participating for partial fulfillment of course requirement (final exam grade)	88	3	-0.01	1	19	1	2	42
	2		94	Students participating for partial fulfillment of course requirement (final exam grade)	88	4	-0.28	1	19	1	2	42
Valkyrie KT, Yu SL. (2005) Self-efficacy, achievement goals, and self-handicapping: Their relations to academic performance at an open admissions university. Poster presented at the meeting of the American Educational Research Association, Montreal, Quebec, Canada.	2		95	Introductory Psychology students (final course grade)	235	3	-0.09	1	21	1	3	63
	2		95	Introductory Psychology students (final course grade)	235	1	-0.01	1	21	1	3	63
	2		95	Introductory Psychology students (final course grade)	235	2	-0.07	1	21	1	3	63
Walker CO. (2005) Classroom belonging, self-efficacy, and perceived instrumentality: Influences on academic engagement and achievement. Dissertation Abstracts International, Section A. Humanities and Social Sciences 65: 2900.	2		96	High school students (grade in English course at end of semester)	249	3	0.23	1	11	1	3	51
	2		96	High school students (grade in English course at end of semester)	249	1	-0.05	1	11	1	3	51
	2		96	High school students (grade in English course at end of semester)	249	2	-0.06	1	11	1	3	51
Baldwin CA. (2001) Achievement goals and exam performance: An exploration of the role of study strategies and anticipatory test anxiety. Dissertation Abstracts International, Section A. Humanities and Social Sciences 62: 455.	2		97	Undergraduates (exam performance)	69	3	0.17	1	19	1	1	56
	2		97	Undergraduates (exam performance)	69	1	-0.12	1	19	1	1	56
	2		97	Undergraduates (exam performance)	69	2	-0.25	1	19	1	1	56
Dysvik A, Kuvaas B. (2013) Intrinsic and extrinsic motivation as predictors of work effort: The moderating role of achievement goals. Br J Soc Psychol 52: 412-430.	1		98	Employees in 3 large Norwegian service organizations (work effort)	1441	1	0.16	2	not reported	2	7	40
	1		98	Employees in 3 large Norwegian service organizations (work effort)	1441	2	-0.17	2	not reported	2	7	40
	1		98	Employees in 3 large Norwegian service organizations (work effort)	1441	3	0.31	2	not reported	2	7	40
	1		98	Employees in 3 large Norwegian service organizations (work effort)	1441	4	0.16	2	not reported	2	2	40
Elliot AJ, Murayama K. (2008) On the measurement of achievement goals: Critique, illustration, and application. J Educ Psychol 100: 613-628.	1		99	Undergraduate Psychology students (exam performance)	229	1	0.36	1	19	1	2	65
	1		99	Undergraduate Psychology students (exam performance)	229	2	-0.33	1	19	1	2	65
Wang CKJ, Chatzisaranis NLD, Spray CM, Biddle SJH. (2002) Achievement goal profiles in school physical education: Differences in self-determination, sport ability beliefs, and physical activity. Br J Educ Psychol 72: 433-445.	1		100	School students (psysical activity participation)	824	3	0.28	2	13	3	5	47
	1		100	School students (psysical activity participation)	824	1	0.15	2	13	3	5	47
Lee C, Hui C, Tinsley CH, Niu XY. (2006) Goal orientations and performance: Role of temporal norms. J Int Bus Stud 37: 484-498.	1		101	Employees and managers at 7 companies in China (job performance rated by supervisor)	376	3	0.19	3	29.7	2	7	47.3
	1		101	Employees and managers at 7 companies in China (job performance rated by supervisor)	376	1	0.12	3	29.7	2	7	47.3
Durik AM, Lovejoy CM, Johnson SJ. (2009) A longitudinal study of achievement goals for college in general: Predicting cumulative GPA and diversity in course selection. Contemp Educ Psychol 34: 13-119.	1		102	College students (cumulative GPA)	214	1	0.3	1	22	1	9	82
	1		102	College students (cumulative GPA)	214	2	-0.2	1	22	1	9	82
	1		102	College students (cumulative GPA)	214	3	0.17	1	22	1	9	82
Dierdorff EC, Surface EA, Brown KG. (2010) Frame-of-reference training effectiveness: Effects of goal orientation and self-efficacy on affective, cognitive, skill-based, and transfer outcomes. J Appl Psychol 95: 1181-1191.	1		103	Participants in a training program conducted by the American Coucil of Teaching of Foreign Languages (language test)	239	3	0.18	1	not reported	1	8	74
	1		103	Participants in a training program conducted by the American Coucil of Teaching of Foreign Languages (language test)	239	1	-0.04	1	not reported	1	8	74
	1		103	Participants in a training program conducted by the American Coucil of Teaching of Foreign Languages (language test)	239	2	-0.18	1	not reported	1	8	74
Bandalos DL, Finney SJ, Geske JA. (2003) A model of statistics performance based on achievement goal theory. J Educ Psychol 95: 604-616.	1		104	Students from an introductory Statistics course (final exam score)	355	3	0.9	1	20	1	9	not reported
	1		104	Students from an introductory Statistics course	355	1	0.27	1	20	1	9	not reported
Dompnier B, Darnon C, Butera F. (2013) When performance-approach goals predict academic achievement and when they do not: A social value approach. Br J Soc Psychol 52: 587-596.	1		105	First year Psychology students	266	1	0.16	2	13	1	2	87.2
Gherasim LR, Butnaru S, Mairean C. (2013) Classroom environment, achievement goals and math performance: Gender differences. Educ Stud 39: 1-12.	1		106	High school students (math performance)	497	1	0.13	2	13	1	3	55
	1		106	High school students (math performance)	497	2	-0.14	2	13	1	3	55
	1		106	High school students (math performance)	497	3	0.13	2	13	1	3	55
Li C, Chi L, Yeh S, Guo K, Ou C, et al. (2011) Prediction of intrinsic motivation and sports performance using 2 x 2 achievement goal framework. Psychol Rep 108: 625-637.	1		107	Handball athletes (coach rated performance)	164	1	-0.06	3	16	3	6	not reported
	1		107	Handball athletes (coach rated performance)	164	2	-0.19	3	16	3	6	not reported
	1		107	Handball athletes (coach rated performance)	164	3	0.16	3	16	3	6	not reported
	1		107	Handball athletes (coach rated performance)	164	4	-0.07	3	16	3	6	not reported
Liem GAD, Martin AJ, Porter AL, Colmar S. (2012) Sociocultural antecedents of academic motivation and achievement: Role of values and achievement motives in achievement goals and academic performance. Asian J Soc Psychol 15: 1-13.	1		108	High school students (final grade)	356	1	0.11	3	16	1	2	46.3
	1		108	High school students (final grade)	356	2	-0.21	3	16	1	2	46.3
	1		108	High school students (final grade)	356	3	0.07	3	16	1	2	46.3
	1		108	High school students (final grade)	356	4	-0.22	3	16	1	2	46.3
Puente-Diaz R. (2012) The effect of achievement goals on enjoyment, effort, satisfaction and performance. Int J Psychol 47: 102-110.	1		109	Tennis players (performance rated by coach)	200	1	0.02	4	14	3	6	34.5
	1		109	Tennis players (performance rated by coach)	200	2	0.12	4	14	3	6	34.5
	1		109	Tennis players (performance rated by coach)	200	3	0.16	4	14	3	6	34.5
	1		109	Tennis players (performance rated by coach)	200	4	0	4	14	3	6	34.5
Putwain DW, Sander P, Larkin D. (2013) Using the 2 x 2 framework of achievement goals to predict achievement emotions and academic performance. Learn Individ Dif 25: 80-84.	1		110	Undergaduate students (academic performance)	200	1	0.02	2	20	1	2	69
	1		110	Undergaduate students (academic performance)	200	2	-0.26	2	20	1	2	69
	1		110	Undergaduate students (academic performance)	200	3	0.14	2	20	1	2	69
	1		110	Undergaduate students (academic performance)	200	4	-0.2	2	20	1	2	69
Stoeber J, Crombie R. (2010) Achievement goals and championship performance: Predicting absolute performance and qualification success. Psychol Sport Exerc 11: 513-521.	1		111	Marathon athletes (championship performance)	161	1	0.34	2	21	3	6	36
	1		111	Marathon athletes (championship performance)	161	2	0	2	21	3	6	36
	1		111	Marathon athletes (championship performance)	161	3	0.31	2	21	3	6	36
	1		111	Marathon athletes (championship performance)	161	4	-0.02	2	21	3	6	36
Van de Pol PKC, Kavussanu M, Ring C. (2012) The effects of training and competition on achievement goals, motivational responses, and performance in a golf-putting task. J Sport Exercise Psychol 34: 787-807.	1		112	Undergaduate students (golf putting)	60	3	0.06	2	19	3	5	46.6
	1		112	Undergaduate students (golf putting)	60	1	-0.33	2	19	3	5	46.6
